# Supplementary material for: Mechanism of action for small-molecule inhibitors of triacylglycerol synthesis
Source: Nat Commun. 2023 May 29;14:3100. doi: 10.1038/s41467-023-38934-3 (PMC10227072; doi:10.1038/s41467-023-38934-3)
Supplement: Supplementary file 4 — Source Data [file 41467_2023_38934_MOESM4_ESM.xlsx]

## Sheet: Figure 1c
DGAT1-IN-1
Gel name : 20210923_DGAT1_transient_DGAT1IN1_IC50-[Phosphor] (Raw 1-D Image)
Index	Name	Volume	Adj. Vol.	% Adj. Vol.	Concentration
		INT*mm2	INT*mm2
						Lane Labels	Background subtraction	Convert to radioactivity
1	U1	45017.5	45017.5	0.0357924	N/A	blk
2	U2	435918	435918	0.346588	N/A	STD1	390901
3	U3	740807	740807	0.588999	N/A	STD2	695790
4	U4	1.71093e+06	1.71093e+06	1.36032	N/A	STD5	1.66591e+06
5	U5	39081.7	39081.7	0.0310729	N/A	blk
6	U6	459101	459101	0.365021	N/A	STD1	420020
7	U7	750013	750013	0.596318	N/A	STD2	710931
8	U8	1.55968e+06	1.55968e+06	1.24007	N/A	STD5	1.5206e+06
9	U9	121042	121042	0.0962377	N/A	BG
10	U10	5.75008e+06	5.75008e+06	4.57176	N/A	0	5.62904e+06	16.6832
11	U11	5.78666e+06	5.78666e+06	4.60084	N/A	0	5.66561e+06	16.7929
12	U12	5.8803e+06	5.8803e+06	4.67529	N/A	0	5.75925e+06	17.0739
13	U13	6.00749e+06	6.00749e+06	4.77641	N/A	10	5.88645e+06	17.4554
14	U14	5.79866e+06	5.79866e+06	4.61038	N/A	10	5.67761e+06	16.8289
15	U15	5.75817e+06	5.75817e+06	4.57819	N/A	10	5.63713e+06	16.7075
16	U16	5.61193e+06	5.61193e+06	4.46192	N/A	100	5.49089e+06	16.2688
17	U17	5.59496e+06	5.59496e+06	4.44842	N/A	100	5.47392e+06	16.2179
18	U18	5.38953e+06	5.38953e+06	4.28509	N/A	100	5.26849e+06	15.6016
19	U19	4.99607e+06	4.99607e+06	3.97226	N/A	500	4.87503e+06	14.4212
20	U20	4.99482e+06	4.99482e+06	3.97126	N/A	500	4.87378e+06	14.4174
21	U21	4.73744e+06	4.73744e+06	3.76663	N/A	500	4.61639e+06	13.6453
22	U22	4.504e+06	4.504e+06	3.58103	N/A	1000	4.38296e+06	12.945
23	U23	4.4117e+06	4.4117e+06	3.50764	N/A	1000	4.29066e+06	12.6681
24	U24	4.26201e+06	4.26201e+06	3.38862	N/A	1000	4.14097e+06	12.219
25	U25	69095.4	69095.4	0.0549362	N/A	BG
26	U26	4.46146e+06	4.46146e+06	3.5472	N/A	2500	4.39237e+06	12.9732
27	U27	4.22549e+06	4.22549e+06	3.35959	N/A	2500	4.15639e+06	12.2653
28	U28	4.82309e+06	4.82309e+06	3.83473	N/A	2500	4.75399e+06	14.0581
29	U29	4.05893e+06	4.05893e+06	3.22716	N/A	5000	3.98983e+06	11.7656
30	U30	4.37924e+06	4.37924e+06	3.48184	N/A	5000	4.31015e+06	12.7265
31	U31	4.33928e+06	4.33928e+06	3.45006	N/A	5000	4.27019e+06	12.6067
32	U32	3.33243e+06	3.33243e+06	2.64954	N/A	10000	3.26334e+06	9.58611
33	U33	3.25582e+06	3.25582e+06	2.58863	N/A	10000	3.18672e+06	9.35627
34	U34	3.2548e+06	3.2548e+06	2.58782	N/A	10000	3.18571e+06	9.35322
35	U35	1.45834e+06	1.45834e+06	1.15949	N/A	40000	1.38924e+06	3.96383
36	U36	1.52278e+06	1.52278e+06	1.21073	N/A	40000	1.45369e+06	4.15716
37	U37	1.24785e+06	1.24785e+06	0.992135	N/A	40000	1.17875e+06	3.33236
Standard curve
			0	0
			390901	1
			695790	2
			1.66591e+06	5
			420020	1
			710931	2
			1.5206e+06	5
	log10
0	#NUM!	16.6832	16.7929	17.0739
10	1	17.4554	16.8289	16.7075
100	2	16.2688	16.2179	15.6016
500	2.69897	14.4212	14.4174	13.6453
1000	3	12.945	12.6681	12.219
2500	3.39794	12.9732	12.2653	14.0581
5000	3.69897	11.7656	12.7265	12.6067
10000	4	9.58611	9.35627	9.35322
40000	4.60206	3.96383	4.15716	3.33236
Statistics
Absolute IC50, X is log(concentration)
Best-fit values
Top	101.5
Baseline	= 0.000
Bottom	2.968
LogAbsoluteIC50	3.503
HillSlope	-0.9566
AbsoluteIC50	3181
95% CI (profile likelihood)
Top	94.52 to 110.0
Bottom	-13.19 to 11.29
LogAbsoluteIC50	3.377 to 3.634
HillSlope	-1.367 to -0.6156
AbsoluteIC50	2385 to 4310
Goodness of Fit
Degrees of Freedom	20
R squared	0.9682
Sum of Squares	980.3
Sy.x	7.001
Constraints
Baseline	Baseline = 0
Number of points
# of X values	30
# Y values analyzed	24
T863
							Lane labels	background subtraction	Convert to radioactivity
1	U1	678355	678355	0.615668	N/A		STD1	493544
2	U2	1.09501e+06	1.09501e+06	0.993817	N/A		STD2	910197
3	U3	2.22378e+06	2.22378e+06	2.01828	N/A		STD5	2.03897e+06
4	U4	184811	184811	0.167732	N/A		blk
5	U5	6.73673e+06	6.73673e+06	6.11419	N/A		0	6.55192e+06	19.4228
6	U6	6.68563e+06	6.68563e+06	6.06781	N/A		0	6.50082e+06	19.2695
7	U7	6.5453e+06	6.5453e+06	5.94044	N/A		0	6.36049e+06	18.8485
8	U8	6.45798e+06	6.45798e+06	5.86119	N/A		10	6.27317e+06	18.5865
9	U9	6.50713e+06	6.50713e+06	5.9058	N/A		10	6.32232e+06	18.734
10	U10	6.55817e+06	6.55817e+06	5.95213	N/A		10	6.37336e+06	18.8871
11	U11	5.98439e+06	5.98439e+06	5.43137	N/A		100	5.79958e+06	17.1657
12	U12	5.90739e+06	5.90739e+06	5.36148	N/A		100	5.72258e+06	16.9347
13	U13	5.87781e+06	5.87781e+06	5.33464	N/A		100	5.693e+06	16.846
14	U14	5.02788e+06	5.02788e+06	4.56325	N/A		500	4.84307e+06	14.2962
15	U15	4.799e+06	4.799e+06	4.35552	N/A		500	4.61419e+06	13.6096
16	U16	4.7823e+06	4.7823e+06	4.34036	N/A		500	4.59749e+06	13.5595
17	U17	4.11927e+06	4.11927e+06	3.73861	N/A		1000	3.93446e+06	11.5704
18	U18	3.55704e+06	3.55704e+06	3.22833	N/A		1000	3.37223e+06	9.8837
19	U19	3.56369e+06	3.56369e+06	3.23437	N/A		1000	3.37888e+06	9.90363
20	U20	2.75677e+06	2.75677e+06	2.50201	N/A		2500	2.57196e+06	7.48287
21	U21	2.69147e+06	2.69147e+06	2.44275	N/A		2500	2.50666e+06	7.28697
22	U22	2.35883e+06	2.35883e+06	2.14085	N/A		2500	2.17402e+06	6.28906
23	U23	680169	680169	0.617314	N/A		STD1	538925
24	U24	984838	984838	0.893829	N/A		STD2	843595
25	U25	2.04245e+06	2.04245e+06	1.85371	N/A		STD5	1.90121e+06
26	U26	141243	141243	0.128191	N/A		blk
27	U27	1.95188e+06	1.95188e+06	1.77151	N/A		5000	1.81064e+06	5.19892
28	U28	1.89257e+06	1.89257e+06	1.71768	N/A		5000	1.75133e+06	5.02099
29	U29	1.99577e+06	1.99577e+06	1.81134	N/A		5000	1.85452e+06	5.33057
30	U30	1.27968e+06	1.27968e+06	1.16142	N/A		10000	1.13843e+06	3.1823
31	U31	1.23886e+06	1.23886e+06	1.12438	N/A		10000	1.09762e+06	3.05986
32	U32	1.21024e+06	1.21024e+06	1.0984	N/A		10000	1.069e+06	2.974
33	U33	538648	538648	0.488871	N/A		40000	397404	0.959213
34	U34	544862	544862	0.49451	N/A		40000	403618	0.977854
35	U35	582054	582054	0.528266	N/A		40000	440810	1.08943
			Signal intensity	Radioactivity
			0	0
			493544	1
			910197	2
			2.03897e+06	5
			538925	1
			843595	2
			1.90121e+06	5
	0	#NUM!	19.4228	19.2695	18.8485						936.793
	10	1	18.5865	18.734	18.8871		929.326	936.698	944.355		99.2029	99.9899	100.807
	100	2	17.1657	16.9347	16.846		858.287	846.737	842.3		91.6197	90.3868	89.9132
	500	2.69897	14.2962	13.6096	13.5595		714.81	680.478	677.973		76.304	72.6391	72.3717
	1000	3	11.5704	9.8837	9.90363		578.519	494.185	495.182		61.7553	52.7528	52.8593
	2500	3.39794	7.48287	7.28697	6.28906		374.143	364.349	314.453		39.9388	38.8932	33.567
	5000	3.69897	5.19892	5.02099	5.33057		259.946	251.049	266.529		27.7485	26.7988	28.4512
	10000	4	3.1823	3.05986	2.974		159.115	152.993	148.7		16.9851	16.3316	15.8733
	40000	4.60206	0.959213	0.977854	1.08943		47.9606	48.8927	54.4715		5.11967	5.21916	5.81468
Statistics
Absolute IC50, X is log(concentration)
Best-fit values
Top	101.5
Baseline	= 0.000
Bottom	0.06027
LogAbsoluteIC50	3.145
HillSlope	-0.8381
AbsoluteIC50	1396
95% CI (profile likelihood)
Top	98.09 to 105.3
Bottom	-6.164 to 5.033
LogAbsoluteIC50	3.087 to 3.199
HillSlope	-0.9707 to -0.7165
AbsoluteIC50	1221 to 1581
Goodness of Fit
Degrees of Freedom	20
R squared	0.9947
Sum of Squares	136.8
Sy.x	2.615
Constraints
Baseline	Baseline = 0
Number of points
# of X values	24
# Y values analyzed	24

## Sheet: Figure 1d
Vehicle	T863	DGAT1IN1
24.9897	8.86774	8.80449
21.5278	11.3676	11.983
25.8696	12.8358	6.74575
22.3032	6.76688	6.73608
18.8624	3.28744	10.3812
26.2497	12.0494	19.8095
22.1871	5.5697	8.69331
29.2277	4.94739	11.769
25.6516	5.57558	12.25
20.9221	6.82102	6.10624
32.8816	13.6319	9.56375
20.566	2.48843	10.6317
22.7356	13.8331	8.02004
20.6883	10.1154	4.56691
21.8596	11.0715	17.0316
22.9445	5.92646	10.4045
30.0039	12.7966	4.25936
32.0771	6.65116	13.569
29.013	11.5936	4.38026
25.8165	8.64549	11.173
	5.9409
	7.06918
	9.42406
	3.88675
	6.05837
Number of families	1
Number of comparisons per family	3
Alpha	0.05
Bonferroni's multiple comparisons test	Mean Diff.	95.00% CI of diff.	Below threshold?	Summary	Adjusted P Value
Vehicle vs. T863	16.53	13.72 to 19.34	Yes	****	<0.0001	A-B
Vehicle vs. DGAT1IN1	14.97	12.01 to 17.94	Yes	****	<0.0001	A-C
T863 vs. DGAT1IN1	-1.555	-4.366 to 1.256	No	ns	0.5352	B-C
Test details	Mean 1	Mean 2	Mean Diff.	SE of diff.	n1	n2	t	DF
Vehicle vs. T863	24.82	8.289	16.53	1.142	20	25	14.47	62
Vehicle vs. DGAT1IN1	24.82	9.844	14.97	1.204	20	20	12.44	62
T863 vs. DGAT1IN1	8.289	9.844	-1.555	1.142	25	20	1.361	62

## Sheet: Figure 4c
Gel name : 120921_ACAT1_N487A_T863 (Raw 1-D Image)
Index	Name	Volume	Adj. Vol.	% Adj. Vol.	Concentration
		INT*mm2	INT*mm2
						Labels		Bkg subtraction			Bkg subtraction
1	U1	16015.4	16015.4	0.0481201	N/A	std_bg	16015.4
2	U2	372246	372246	1.11846	N/A	standard_1	372246
3	U3	692501	692501	2.0807	N/A	Standard_2	692501
4	U4	1.57306e+06	1.57306e+06	4.72645	N/A	Standard_5	1.57306e+06
5	U5	528509	528509	1.58797	N/A	HEK microsome	528509				512494
6	U6	309813	309813	0.930871	N/A	HEK microsome + T863	309813				293798
7	U7	2.9849e+06	2.9849e+06	8.96849	N/A	ACAT1_1	2.9849e+06	2.45639e+06			2.96888e+06
8	U8	3.05144e+06	3.05144e+06	9.16843	N/A	ACAT1_2	3.05144e+06	2.52293e+06
9	U9	3.04896e+06	3.04896e+06	9.16096	N/A	ACAT1_3	3.04896e+06	2.52045e+06
10	U10	2.56806e+06	2.56806e+06	7.71605	N/A	ACAT1+T863_1	2.56806e+06	2.25825e+06			2.55204e+06
11	U11	2.48116e+06	2.48116e+06	7.45494	N/A	ACAT1+T863_2	2.48116e+06	2.17135e+06
12	U12	2.55196e+06	2.55196e+06	7.66768	N/A	ACAT1+T863_3	2.55196e+06	2.24215e+06
13	U13	2.71994e+06	2.71994e+06	8.17238	N/A	ACAT1-N487A_1	2.71994e+06	2.19143e+06			2.70392e+06
14	U14	2.74654e+06	2.74654e+06	8.25231	N/A	ACAT1-N487A_2	2.74654e+06	2.21803e+06
15	U15	2.7266e+06	2.7266e+06	8.19241	N/A	ACAT1-N487A_3	2.7266e+06	2.19809e+06
16	U16	1.64613e+06	1.64613e+06	4.946	N/A	ACAT1-N487A+T863_1	1.64613e+06	1.33632e+06			1.63011e+06
17	U17	1.5869e+06	1.5869e+06	4.76802	N/A	ACAT1-N487A+T863_2	1.5869e+06	1.27708e+06
18	U18	1.56068e+06	1.56068e+06	4.68925	N/A	ACAT1-N487A+T863_3	1.56068e+06	1.25086e+06
19	U19	73648	73648	0.221284	N/A	ACAT1 + ART101	73648				57632.7
20	U20	43003.6	43003.6	0.12921	N/A	ACAT1_N487A + ART101	43003.6				26988.3
					ACAT1_1 AVERAGE	2.49992e+06
		Rep1	Rep2	Rep3	Percentage	Rep1	Rep2	Rep3
	ACAT1_1	2.45639e+06	2.52293e+06	2.52045e+06		98.2586	100.92	100.821
	ACAT1+T863_1	2.25825e+06	2.17135e+06	2.24215e+06		90.3327	86.8565	89.6886
	ACAT1-N487A_1	2.19143e+06	2.21803e+06	2.19809e+06		87.6598	88.7239	87.9265
	ACAT1-N487A+T863_1	1.33632e+06	1.27708e+06	1.25086e+06		53.4543	51.0849	50.0361
	Transpose
	ACAT1	ACAT1+T863	ACAT1-N487A	ACAT1-N487A+T863
	98.2586	90.3327	87.6598	53.4543
	100.92	86.8565	88.7239	51.0849
	100.821	89.6886	87.9265	50.0361
Statistics:
Ordanary One-Way ANOVA
ANOVA summary
F	94.83
P value	<0.0001
P value summary	****
Significant diff. among means (P < 0.05)?	Yes
R squared	0.9726
Brown-Forsythe test
F (DFn, DFd)	0.4320 (3, 8)
P value	0.7359
P value summary	ns
Are SDs significantly different (P < 0.05)?	No
Bartlett's test
Bartlett's statistic (corrected)
P value
P value summary
Are SDs significantly different (P < 0.05)?
ANOVA table	SS	DF	MS	F (DFn, DFd)	P value
Treatment (between columns)	3603	3	1201	F (3, 8) = 94.83	P<0.0001
Residual (within columns)	101.3	8	12.67
Total	3705	11
Data summary
Number of treatments (columns)	4
Number of values (total)	12
Multiple comparison
Number of families	1
Number of comparisons per family	6
Alpha	0.05
Tukey's multiple comparisons test	Mean Diff.	95.00% CI of diff.	Below threshold?	Summary	Adjusted P Value
WT vs. WT_T863	2.851	-6.454 to 12.16	No	ns	0.7638	A-B
WT vs. N487A	-1.962	-11.27 to 7.344	No	ns	0.9036	A-C
WT vs. N487A_T863	40.12	30.81 to 49.42	Yes	****	<0.0001	A-D
WT_T863 vs. N487A	-4.813	-14.12 to 4.492	No	ns	0.4031	B-C
WT_T863 vs. N487A_T863	37.27	27.96 to 46.57	Yes	****	<0.0001	B-D
N487A vs. N487A_T863	42.08	32.78 to 51.39	Yes	****	<0.0001	C-D
Test details	Mean 1	Mean 2	Mean Diff.	SE of diff.	n1	n2	q	DF
WT vs. WT_T863	100	97.15	2.851	2.906	3	3	1.388	8
WT vs. N487A	100	102	-1.962	2.906	3	3	0.9548	8
WT vs. N487A_T863	100	59.88	40.12	2.906	3	3	19.53	8
WT_T863 vs. N487A	97.15	102	-4.813	2.906	3	3	2.343	8
WT_T863 vs. N487A_T863	97.15	59.88	37.27	2.906	3	3	18.14	8
N487A vs. N487A_T863	102	59.88	42.08	2.906	3	3	20.48	8

## Sheet: Figure 4d
Gel name : 120921_ACAT1_microsome (Raw 1-D Image)
Index	Name	Volume	Adj. Vol.	% Adj. Vol.	Concentration
		INT*mm2	INT*mm2
1	U1	66729.1	66729.1	0.313912	N/A	bg
2	U2	904930	904930	4.25703	N/A	HEK microsome	838201
3	U3	958041	958041	4.50688	N/A	HEK microsome	891312
4	U4	934016	934016	4.39386	N/A	HEK microsome	867287
5	U5	3.3046e+06	3.3046e+06	15.5457	N/A	ACAT1	3.23787e+06
6	U6	3.02058e+06	3.02058e+06	14.2096	N/A	ACAT1	2.95385e+06
7	U7	3.13859e+06	3.13859e+06	14.7648	N/A	ACAT1	3.07186e+06
8	U8	2.98416e+06	2.98416e+06	14.0383	N/A	ACAT1 + 10 uM T863	2.91743e+06
9	U9	2.97534e+06	2.97534e+06	13.9968	N/A	ACAT1 + 10 uM T864	2.90861e+06
10	U10	2.71546e+06	2.71546e+06	12.7742	N/A	ACAT1 + 10 uM T865	2.64873e+06
11	U11	95218.5	95218.5	0.447933	N/A	ACAT1 + 10 uM ART101	28489.4
12	U12	80224.7	80224.7	0.377398	N/A	ACAT1 + 10 uM ART101	13495.6
13	U13	79417.4	79417.4	0.373601	N/A	ACAT1 + 10 uM ART101	12688.2
		Transpose data
				Untranfected	ACAT1	ACAT1 + T863	ACAT1 + ART101
				838201	3.23787e+06	2.91743e+06	28489.4
				891312	2.95385e+06	2.90861e+06	13495.6
				867287	3.07186e+06	2.64873e+06	12688.2
		Convert to percentage
			AVERAGE		3.08786e+06
				27.145	104.858	94.4805	0.922625
				28.865	95.6602	94.1949	0.437052
				28.087	99.4818	85.7787	0.410906
Statistics
Ordinary one-Way ANOVA
ANOVA summary
F	604.4
P value	<0.0001
P value summary	****
Significant diff. among means (P < 0.05)?	Yes
R squared	0.9956
Brown-Forsythe test
F (DFn, DFd)	0.8974 (3, 8)
P value	0.4835
P value summary	ns
Are SDs significantly different (P < 0.05)?	No
Bartlett's test
Bartlett's statistic (corrected)
P value
P value summary
Are SDs significantly different (P < 0.05)?
ANOVA table	SS	DF	MS	F (DFn, DFd)	P value
Treatment (between columns)	21131	3	7044	F (3, 8) = 604.4	P<0.0001
Residual (within columns)	93.23	8	11.65
Total	21225	11
Data summary
Number of treatments (columns)	4
Number of values (total)	12
Multiple comparison
Number of families	1
Number of comparisons per family	6
Alpha	0.05
Tukey's multiple comparisons test	Mean Diff.	95.00% CI of diff.	Below threshold?	Summary	Adjusted P Value
Untranfected vs. ACAT1	-71.97	-80.89 to -63.04	Yes	****	<0.0001	A-B
Untranfected vs. ACAT1 + T863	-63.45	-72.38 to -54.53	Yes	****	<0.0001	A-C
Untranfected vs. ACAT1 + ART101	27.44	18.52 to 36.37	Yes	****	<0.0001	A-D
ACAT1 vs. ACAT1 + T863	8.515	-0.4107 to 17.44	No	ns	0.0615	B-C
ACAT1 vs. ACAT1 + ART101	99.41	90.48 to 108.3	Yes	****	<0.0001	B-D
ACAT1 + T863 vs. ACAT1 + ART101	90.89	81.97 to 99.82	Yes	****	<0.0001	C-D
Test details	Mean 1	Mean 2	Mean Diff.	SE of diff.	n1	n2	q	DF
Untranfected vs. ACAT1	28.03	100	-71.97	2.787	3	3	36.51	8
Untranfected vs. ACAT1 + T863	28.03	91.48	-63.45	2.787	3	3	32.19	8
Untranfected vs. ACAT1 + ART101	28.03	0.5902	27.44	2.787	3	3	13.92	8
ACAT1 vs. ACAT1 + T863	100	91.48	8.515	2.787	3	3	4.32	8
ACAT1 vs. ACAT1 + ART101	100	0.5902	99.41	2.787	3	3	50.44	8
ACAT1 + T863 vs. ACAT1 + ART101	91.48	0.5902	90.89	2.787	3	3	46.12	8

## Sheet: Figure 4f
Gel name : 01042022_ACAT1_N487A_DGAT1IN1-[Phosphor] (Raw 1-D Image)
Index	Name	Volume	Adj. Vol.	% Adj. Vol.	Concentration
		INT*mm2	INT*mm2
						Lanes
1	U1	930356	930356	3.13345	N/A	Micosomal control
2	U2	225289	225289	0.758776	N/A	Microsomal control + 1in1
3	U3	3.70723e+06	3.70723e+06	12.486	N/A	WT	2.77687e+06
4	U4	3.59222e+06	3.59222e+06	12.0986	N/A	WT	2.66187e+06
5	U5	3.49158e+06	3.49158e+06	11.7597	N/A	WT	2.56122e+06
6	U6	2.05391e+06	2.05391e+06	6.9176	N/A	WT+1IN1	1.82862e+06
7	U7	1.97979e+06	1.97979e+06	6.66796	N/A	WT+1IN1	1.7545e+06
8	U8	1.93176e+06	1.93176e+06	6.50617	N/A	WT+1IN1	1.70647e+06
9	U9	3.33415e+06	3.33415e+06	11.2294	N/A	N487A	2.40379e+06
10	U10	3.30547e+06	3.30547e+06	11.1328	N/A	N487A	2.37511e+06
11	U11	3.34446e+06	3.34446e+06	11.2642	N/A	N487A	2.4141e+06
12	U12	631023	631023	2.12529	N/A	N487A+1IN1	405733
13	U13	591436	591436	1.99196	N/A	N487A+1IN1	366147
14	U14	572464	572464	1.92806	N/A	N487A+1IN1	347175
	Transpose data
					WT	WT+1IN1	N487A	N487A+1IN1
					2.77687e+06	1.82862e+06	2.40379e+06	405733
					2.66187e+06	1.7545e+06	2.37511e+06	366147
	Convert to percentage				2.56122e+06	1.70647e+06	2.4141e+06	347175
			2.66665e+06		WT	WT+1IN1	N487A	N487A+1IN1
					104.133	68.5737	90.1425	15.2151
					99.8205	65.7942	89.067	13.7306
					96.0463	63.9928	90.5292	13.0191
Statistics
Ordinary one-way ANOVA
ANOVA summary
F	752.1
P value	<0.0001
P value summary	****
Significant diff. among means (P < 0.05)?	Yes
R squared	0.9965
Brown-Forsythe test
F (DFn, DFd)	1.420 (3, 8)
P value	0.3066
P value summary	ns
Are SDs significantly different (P < 0.05)?	No
Bartlett's test
Bartlett's statistic (corrected)
P value
P value summary
Are SDs significantly different (P < 0.05)?
ANOVA table	SS	DF	MS	F (DFn, DFd)	P value
Treatment (between columns)	13272	3	4424	F (3, 8) = 752.1	P<0.0001
Residual (within columns)	47.06	8	5.882
Total	13319	11
Data summary
Number of treatments (columns)	4
Number of values (total)	12
Multiple comparison
Number of families	1
Number of comparisons per family	6
Alpha	0.05
Tukey's multiple comparisons test	Mean Diff.	95.00% CI of diff.	Below threshold?	Summary	Adjusted P Value
WT vs. WT+1IN1	33.88	27.54 to 40.22	Yes	****	<0.0001	A-B
WT vs. N487A	10.09	3.746 to 16.43	Yes	**	0.0041	A-C
WT vs. N487A+1IN1	86.01	79.67 to 92.35	Yes	****	<0.0001	A-D
WT+1IN1 vs. N487A	-23.79	-30.13 to -17.45	Yes	****	<0.0001	B-C
WT+1IN1 vs. N487A+1IN1	52.13	45.79 to 58.47	Yes	****	<0.0001	B-D
N487A vs. N487A+1IN1	75.92	69.58 to 82.27	Yes	****	<0.0001	C-D
Test details	Mean 1	Mean 2	Mean Diff.	SE of diff.	n1	n2	q	DF
WT vs. WT+1IN1	100	66.12	33.88	1.98	3	3	24.2	8
WT vs. N487A	100	89.91	10.09	1.98	3	3	7.204	8
WT vs. N487A+1IN1	100	13.99	86.01	1.98	3	3	61.43	8
WT+1IN1 vs. N487A	66.12	89.91	-23.79	1.98	3	3	16.99	8
WT+1IN1 vs. N487A+1IN1	66.12	13.99	52.13	1.98	3	3	37.23	8
N487A vs. N487A+1IN1	89.91	13.99	75.92	1.98	3	3	54.22	8

## Sheet: Supplementary Figure 8e
Gel name : d1-range-mutant-[Phosphor]-crop (Raw 1-D Image)
Index	Name	Volume	Adj. Vol.	% Adj. Vol.	Concentration
		INT*mm2	INT*mm2		Lane	BG subtraction	mock average	Convert to %
WT protein							1.81805e+06
1	U1	193975	193975	1.59791	BG control
2	U2	2.12485e+06	2.12485e+06	17.5039	mock	1.93087e+06		106.206
3	U3	1.849e+06	1.849e+06	15.2316	mock	1.65503e+06		91.033
4	U4	2.06222e+06	2.06222e+06	16.9881	mock	1.86825e+06		102.761
5	U5	410687	410687	3.38313	100 um	216712		11.92
6	U6	380456	380456	3.13409	100 um	186481		10.2572
7	U7	364526	364526	3.00287	100 um	170551		9.38101
8	U8	547132	547132	4.50713	10 um	353157		19.4251
9	U9	557187	557187	4.58995	10 um	363212		19.9781
10	U10	574441	574441	4.73209	10 um	380466		20.9272
11	U11	984330	984330	8.10864	1 um	790355		43.4727
12	U12	1.04691e+06	1.04691e+06	8.62417	1 um	852936		46.9149
13	U13	1.04355e+06	1.04355e+06	8.59648	1 um	849575		46.73
Gel name : d1-range-wt-[Phosphor] v2 (Raw 1-D Image)
Index	Name	Volume	Adj. Vol.	% Adj. Vol.	Concentration
		INT*mm2	INT*mm2		Lane	BG subtraction	mock average	Convert to %
A441N protein							2.31568e+06
1	U1	478260	478260	2.22131	BG control
2	U2	2.63612e+06	2.63612e+06	12.2436	mock	2.44215e+06		134.328
3	U3	2.35636e+06	2.35636e+06	10.9443	mock	2.16239e+06		118.94
4	U4	2.53647e+06	2.53647e+06	11.7808	mock	2.3425e+06		128.847
5	U5	981438	981438	4.55835	100 um	787463		43.3136
6	U6	1.03957e+06	1.03957e+06	4.82834	100 um	845593		46.511
7	U7	1.13082e+06	1.13082e+06	5.25215	100 um	936843		51.5301
8	U8	1.27263e+06	1.27263e+06	5.91079	10 um	1.07865e+06		59.3301
9	U9	1.50931e+06	1.50931e+06	7.01007	10 um	1.31533e+06		72.3486
10	U10	1.45145e+06	1.45145e+06	6.74135	10 um	1.25748e+06		69.1662
11	U11	1.94939e+06	1.94939e+06	9.05408	1 um	1.75542e+06		96.5551
12	U12	2.10494e+06	2.10494e+06	9.77651	1 um	1.91096e+06		105.111
13	U13	2.0838e+06	2.0838e+06	9.67833	1 um	1.88982e+06		103.948
Statistics
Multiple unpaired t tests
Column A	WT
vs.	vs.
Column B	A441N
Test details
Test name	Unpaired t test
Variance assumption	Individual variance for each row
Multiple comparisons	False Discovery Rate (FDR)
Method	Two-stage step-up (Benjamini, Krieger, and Yekutieli)
Desired FDR (Q)	1.00%
Number of tests performed	4
Number of rows omitted	0
t tests
	Discovery?	P value	Mean of WT	Mean of A441N	Difference	SE of difference	t ratio	df	q value
Mock	No	0.999997	100	100	-2.667e-05	6.11	4.364e-06	4	0.252499
1 uM	Yes	0.000286	45.71	77.18	-31.47	2.646	11.9	4	0.000289
10 uM	Yes	0.001869	20.11	45.92	-25.81	3.534	7.304	4	0.000629
100 uM	Yes	0.001463	10.52	28.18	-17.66	2.266	7.792	4	0.000629
Discoveries
	P value	Mean of WT	Mean of A441N	Difference	SE of difference	t ratio	df	q value
1 uM	0.000286	45.71	77.18	-31.47	2.646	11.9	4	0.000289
100 uM	0.001463	10.52	28.18	-17.66	2.266	7.792	4	0.000629
10 uM	0.001869	20.11	45.92	-25.81	3.534	7.304	4	0.000629

## Sheet: Supplementary Figure 9e
Gel name : PS_010722_DGAT1_ART101_inhibition_test (Raw 1-D Image)
Index	Name	Volume	Adj. Vol.	% Adj. Vol.	Concentration
		INT*mm2	INT*mm2
						Lane lables	Quantification
1	U1	23421.7	23421.7	0.0474843	N/A	BG
2	U2	4.5907e+06	4.5907e+06	9.307	N/A	DMSO	4.56728e+06
3	U3	4.77436e+06	4.77436e+06	9.67934	N/A	DMSO	4.75094e+06
4	U4	4.67128e+06	4.67128e+06	9.47035	N/A	DMSO	4.64785e+06
5	U5	4.541e+06	4.541e+06	9.20624	N/A	ART_1uM	4.51758e+06
6	U6	4.64342e+06	4.64342e+06	9.41388	N/A	ART_1uM	4.62e+06
7	U7	4.71193e+06	4.71193e+06	9.55277	N/A	ART_1uM	4.68851e+06
8	U8	4.15788e+06	4.15788e+06	8.42951	N/A	ART_10uM	4.13445e+06
9	U9	4.15201e+06	4.15201e+06	8.41761	N/A	ART_10uM	4.12859e+06
10	U10	3.93013e+06	3.93013e+06	7.96779	N/A	ART_10uM	3.90671e+06
11	U11	2.48334e+06	2.48334e+06	5.03462	N/A	T863_1uM	2.45992e+06
12	U12	2.4626e+06	2.4626e+06	4.99258	N/A	T863_1uM	2.43918e+06
13	U13	2.36878e+06	2.36878e+06	4.80236	N/A	T863_1uM	2.34536e+06
14	U14	605664	605664	1.2279	N/A	T863_10uM	582242
15	U15	600124	600124	1.21667	N/A	T863_10uM	576702
16	U16	608619	608619	1.23389	N/A	T863_10uM	585198
Transpose data
		DMSO	DMSO	DMSO	ART_1uM	ART_1uM	ART_1uM	ART_10uM	ART_10uM	ART_10uM	T863_1uM	T863_1uM	T863_1uM	T863_10uM	T863_10uM	T863_10uM
		4.56728e+06	4.75094e+06	4.64785e+06	4.51758e+06	4.62e+06	4.68851e+06	4.13445e+06	4.12859e+06	3.90671e+06	2.45992e+06	2.43918e+06	2.34536e+06	582242	576702	585198
DMSO 3rep mean		4.65536e+06
Convert to %		DMSO	DMSO	DMSO	ART_1uM	ART_1uM	ART_1uM	ART_10uM	ART_10uM	ART_10uM	T863_1uM	T863_1uM	T863_1uM	T863_10uM	T863_10uM	T863_10uM
		98.108	102.053	99.8388	97.0405	99.2405	100.712	88.8106	88.6846	83.9186	52.8406	52.3952	50.3797	12.5069	12.3879	12.5704
		98.108	102.053	99.8388	97.0405	99.2405	100.712	88.8106	88.6846	83.9186	52.8406	52.3952	50.3797	12.5069	12.3879	12.5704
Transpose data		DMSO	ART_1uM	ART_10uM	T863_1uM	T863_10uM
		98.108	97.0405	88.8106	52.8406	12.5069
		102.053	99.2405	88.6846	52.3952	12.3879
		99.8388	100.712	83.9186	50.3797	12.5704
Statistics
Ordinary one-way ANOVA
ANOVA summary
F	1264
P value	<0.0001
P value summary	****
Significant diff. among means (P < 0.05)?	Yes
R squared	0.998
Brown-Forsythe test
F (DFn, DFd)	0.4930 (4, 10)
P value	0.7415
P value summary	ns
Are SDs significantly different (P < 0.05)?	No
Bartlett's test
Bartlett's statistic (corrected)
P value
P value summary
Are SDs significantly different (P < 0.05)?
ANOVA table	SS	DF	MS	F (DFn, DFd)	P value
Treatment (between columns)	17012	4	4253	F (4, 10) = 1264	P<0.0001
Residual (within columns)	33.66	10	3.366
Total	17046	14
Data summary
Number of treatments (columns)	5
Number of values (total)	15
Multiple comparison
Number of families	1
Number of comparisons per family	4
Alpha	0.05
Dunnett's multiple comparisons test	Mean Diff.	95.00% CI of diff.	Below threshold?	Summary	Adjusted P Value	A-?
DMSO vs. ART_1uM	1.002	-3.328 to 5.332	No	ns	0.9024	B	ART_1uM
DMSO vs. ART_10uM	12.86	8.532 to 17.19	Yes	****	<0.0001	C	ART_10uM
DMSO vs. T863_1uM	48.13	43.80 to 52.46	Yes	****	<0.0001	D	T863_1uM
DMSO vs. T863_10uM	87.51	83.18 to 91.84	Yes	****	<0.0001	E	T863_10uM
Test details	Mean 1	Mean 2	Mean Diff.	SE of diff.	n1	n2	q	DF
DMSO vs. ART_1uM	100	99	1.002	1.498	3	3	0.6691	10
DMSO vs. ART_10uM	100	87.14	12.86	1.498	3	3	8.586	10
DMSO vs. T863_1uM	100	51.87	48.13	1.498	3	3	32.13	10
DMSO vs. T863_10uM	100	12.49	87.51	1.498	3	3	58.42	10
